# Supplementary material for: An antioxidant screen identifies ascorbic acid for prevention of light-induced mitotic prolongation in live cell imaging
Source: Commun Biol. 2023 Nov 1;6:1107. doi: 10.1038/s42003-023-05479-6 (PMC10620154; doi:10.1038/s42003-023-05479-6)
Supplement: Supplementary file 4 — Supplementary Data 1 [file 42003_2023_5479_MOESM4_ESM.xlsx]

## Sheet: Fig. 1
1c	Mitotic duration (min)			1e	Chromosome alignment (min)			1f	Centrosome separation (min)
	low	high			low	high			low	high
	18	21			9	15			-12	-36
	18	33			12	15			-42	-12
	15	21			9	18			-24	-15
	18	24			15	15			-24	-15
	24	27			21	9			-18	-18
	18	24			12	21			-33	-27
	18	27			9	15			-33	-12
	18	27			12	21			-93	-15
	18	18			15	12			-33	-12
	18	24			12	9			-33	-36
	18	33			9	18			-30	-30
	21	30			9	27			-57	-18
	24	24			21	12			-12	-21
	21	21			9	18			-15	-15
	27	24			15	21			-48	-9
	21	27			9	24			-15	-9
	15	27			9	15			-33	-18
	18	21			6	18			-24	-9
	15	21			6	12			-24	-45
	18	18			9	9			-24	-12
	18	27			12	18			-27	-27
	21	48			18	45			-63	-30
	24	30			15	24			-15	-18
	18	18			12	6			-12	-33
	15	21			12	15			-12	-24
	24	24			12	9			-21	-48
	21	33			15	27			-33	-36
	18	21			9	15			-30	-9
	18	24			9	12			-18	-27
	21	24			12	21			-24	-21
	18	18			6	12			-12	-42
	21	24			9	12			-27	-18
	21	24			15	12			-24	-18
	21	21			12	15			-15	-51
	18	27			12	21			-21	-9
	21	36			12	33			-21	-
	21	33			12	18			-24	-6
	18	15			9	9			-36	-36
	18	21			9	18			-24	-12
	21	36			12	30			-18	-36
	21	51			9	45			-12	-39
	21	27			18	24			-12	-42
	21	51			18	45			-21	-18
	21	27			15	15			-24	-12
	18	24			15	15			-57	-12
	18	36			6	30			-48	-18
	21	33			6	24			-18	-15
	18	27			12	21			-30	-27
	21	75			9	27			-12	-18
	21	21			15	15			-30	-12
	21	24			15	18			-39	-18
	21	21			15	9			-18	-21
	21	24			12	18			-24	-12
	18	18			9	9			-18	-18
	18	42			9	18			-24	-15
	15	30			6	12			-30	-18
	15	21			12	12			-33	-36
	18	27			9	24			-12	-12
	18	24			12	12			-27	-36
	24	24			12	18			-33	-9
	21	21			18	12			-30	-57
	21	21			9	18			-36	-36
	18	27			12	21			-54	-24
	24	18			15	9			-54	-9
	21	33			6	30			-15	-21
	18	21			21	15			-33	-12
	24	21			12	15			-75	-24
	24	24			12	15			-33	-18
	33	24			12	21			-60	-15
	21	27			15	18			-45	-54
	21	27			15	18			-57	-18
	27	21			12	15			-21	-9
	30	27			6	24			-24	-9
	18	27			15	18			-12	-6
	18				15				-21	-15
	27				12				-21	-27
	18				18				-33	-6
	21				9				-39
	21				6				-24
	18				9				-12
	21				9				-12
	21				9				-15
	21				15				-33
	18				12				-45
	18				9				-27
	21				15				-27
	21				12				-45
	21				9				-39
	21				12				-75
	21				12				-21
	27				9				-27
	24				6				-39
	15				6				-21
	18				9				-27
	24				15				-48
	21				21				-45
	24				12				-12
	21				9				-39
	15				6				-18
	18				9				-30
	18				12				-27
	21				9				-51
	21				9				-33
	18				12				-27
	21				6				-21
	18				9				-15
	24				12
	24				9
	18				12
	21				12
	18				6
	18				12
	21				15
	18				9
	15				21
	18				9
	21				12
	24				9
	21
	18
	18
	33
	18
	18
	30
	18
	18
	18

## Sheet: Fig. 2
2b	Timing of mitotic entry after the onset of live imaging (hr)	Mitotic duration (min)		2c	Mitotic duration (min)				2g	palbociclib					2f	serum starvation + aphidicolin
	0.05	18			0-6 hr	6-12 hr	0-6 + 6-12 hr			low		high				low		high
	0.35	18			18	42	18			–	+	–	+			–	+	–	+
	0.35	30			18	21	18			18	18	21	21			18	18	21	27
	0.45	18			30	27	30			18	15	33	27			18	27	33	27
	0.5	21			18	24	18			15	21	21	18			24	24	24	18
	0.5	15			21	27	21			18	24	24	21			24	21	27	18
	0.6	24			15	24	15			24	15	27	24			21	18	18	24
	0.6	21			24	42	24			18	24	24	21			21	24	18	36
	0.6	21			21	24	21			18	21	27	24			21	18	30	30
	0.65	21			21	24	21			18	18	27	21			18	18	24	15
	0.8	27			21	21	21			18	21	18	39			18	21	27	36
	0.95	48			27	27	27			18	18	24	27			21	18	18	24
	0.95	21			48	21	48			18	21	33	36			18	21	21	21
	0.95	21			21	21	21			21	24	30	36			18	18	21	33
	1	21			21	18	21			24	21	24	24			18	18	27	21
	1.05	21			21	21	21			21	24	21	39			21	18	33	27
	1.1	21			21	33	21			27	18	24	24			18	30	36	21
	1.15	21			21	39	21			21	18	27	36			21	15	21	45
	1.2	21			21	21	21			15	18	27	21			18	24	24	24
	1.2	21			21	51	21			18	18	21	117			24	21	27	36
	1.35	30			21	30	21			15	21	21	21			27	27	33	33
	1.7	24			30	27	30			18	18	18	21			21	18	33	30
	1.75	24			24	27	24			18	21	27	33			21	21	33	27
	1.75	18			24	27	24			21	18	48	27			27	21	21	30
	1.85	21			18	18	18			24	18	30	27			30	24	18	24
	1.95	24			21	24	21			18	27	18	21			21	24	24	27
	2.05	21			24	18	24			15	21	21	30			18	27	27	51
	2.15	15			21	30	21			24	18	24	72			15	24	27	27
	2.15	21			15	33	15			21	18	33	24			21	18	24	39
	2.2	21			21	27	21			18	24	21	27			21	18	21	27
	2.3	27			21	27	21			18	21	24	21			18	18	21	21
	2.35	21			27	33	27			21	21	24	36			24	21	60	27
	2.4	33			21	72	21			18	18	18	21			18	21	27	60
	2.45	24			33	21	33			21	24	24	30			21	15	27	21
	2.85	24			24	24	24			21	27	24	27			18	24	57	24
	2.85	27			24	21	24			21	18	21	33			21	21	24	24
	2.9	21			27	54	27			18	24	27				21	27	24	30
	2.95	18			21	36	21			21	24	36				21	21	24	45
	3.05	27			18	39	18			21	27	33				18	27	24	33
	3.1	24			27	24	27			18	15	24				18	21	21	24
	3.15	33			24	78	24			18	24	21				18	24	42	27
	3.25	24			33	30	33			21	15	24				18	24	33	27
	3.25	24			24	21	24			21	18	27				21	18	24	24
	3.3	24			24	33	24			21	21	24				15	18	24	39
	3.45	27			24	24	24			21	21	24				18	18		21
	3.55	24			27	48	27			21	21	18				18	24		24
	3.55	24			24	33	24			18	21	24				18	18		30
	3.75	30			24	30	24			18	18	21				21	21		30
	3.9	24			30	36	30			21	18	27				21	21		21
	3.9	24			24	24	24			18	21	24				21	15		18
	4	24			24	27	24			21	18	24				24	18		24
	4	30			24	18	24			21	24	24				24	18		33
	4	18			30	45	30			21	24	42				21	15		33
	4.45	33			18	27	18			21	18	27				18	24		33
	4.5	18			33	33	33			21	18	21				21	24		21
	4.55	27			18	27	18			18	21	27				24	21		48
	4.55	51			27	27	27			18	21	18				18	21		39
	4.55	24			51	39	51			15	30	21				21	30		27
	4.9	27			24	24	24			15	24	21				18	18		24
	4.95	27			27	24	27			18	27	21				18	21		30
	5.05	36			27	33	27			18	21	30				18	24		33
	5.05	24			36	21	36			24	30	24				18	18		33
	5.15	21			24	51	24			21	15	21				18	18		36
	5.35	27			21	24	21			21	21	21				27	21		42
	5.4	27			27	27	27			18	21	21				18	21		51
	5.65	27			27	69	27			21	21	24				24	21		27
	5.65	18			27	75	27			18	21	24				21	18		24
	5.65	27			18	27	18			18	18	24				18	21		36
	5.7	21			27	27	27			21	18	24				21	18		45
	5.75	45			21	30	21			21	21	21				21	24		27
	5.8	33			45	24	45			30	21	24				21	21		36
	5.85	18			33	27	33			21	21	27				18	24		24
	5.9	24			18	33	18			27	21	30				18	21		45
	6.1	42			24	33	24			18	18	24				18	21		33
	6.15	21				18	42			18	24	21				21	21
	6.15	27				18	21			21	24	24				21	18
	6.2	24				24	27			18	21	21				21	15
	6.2	27				21	24			27	15	18				18	21
	6.25	24					27			27	21	42				18	21
	6.25	42					24			18	18	24				24	21
	6.3	24					42			18	36	21				21	21
	6.4	24					24			21	24	48				30	24
	6.45	21					24			18	30	24				24	18
	6.45	27					21			24	21	45				18	21
	6.5	21					27			21	24	18				21	21
	6.65	21					21			21	15	24				18	21
	6.7	18					21			15	21	24					18
	6.7	21					18			24	21	30					21
	6.7	33					21			18	24	24					21
	6.85	39					33			18	21	27					24
	6.9	21					39			21	24	24					27
	7.15	51					21			21	15	21					18
	7.3	30					51			27	21						27
	7.4	27					30			21	21						21
	7.45	27					27			18	18						21
	7.7	27					27			21	24						21
	7.7	18					27			24	21						24
	7.75	24					18			15	21						21
	7.9	18					24			21	21						21
	7.95	30					18			18	18						18
	8.1	33					30			18	24						30
	8.2	27					33			21	18						21
	8.25	27					27			24	21						24
	8.35	33					27			24							21
	8.35	72					33			18							21
	8.55	21					72			21							51
	8.7	24					21			21							24
	8.7	21					24			18							21
	8.7	54					21			18							24
	8.75	36					54			18							27
	8.85	39					36			18							18
	8.85	24					39			24							21
	8.85	78					24			21
	8.95	30					78			18
	9.05	21					30			18
	9.1	33					21			21
	9.1	24					33			15
	9.15	48					24			18
	9.3	33					48			30
	9.35	30					33			21
	9.45	36					30			18
	9.45	24					36			18
	9.5	27					24			21
	9.5	18					27			18
	9.5	45					18			18
	9.55	27					45			21
	9.75	33					27			18
	9.75	27					33			24
	9.8	27					27			21
	10.1	39					27			27
	10.2	24					39			18
	10.3	24					24			18
	10.4	33					24			18
	10.45	21					33			21
	10.5	51					21			18
	10.5	24					51			18
	10.55	27					24			15
	10.6	69					27
	10.7	75					69
	10.9	27					75
	10.9	27					27
	11.05	30					27
	11.05	24					30
	11.15	27					24
	11.2	33					27
	11.2	33					33
	11.25	18					33
	11.4	18					18
	11.55	24					18
	11.7	21					24
							21

## Sheet: Fig. 3
3b	Trolox					3c	Zeaxanthin					3d	Sodium pyruvate					3e	α-tocopherol					3f	Rutin					3g	NAC					3h	Ascorbic acid					3i	Ascorbic acid				3j	Ascorbic acid
	low	high					low	high					low	high					low	high					low	high					low	high					low	high					low	high				low	high
	0 mM	0 mM	0.25 mM	0.5 mM			0 µM	0 µM	2 µM	10 µM			0 mM	0 mM	1 mM	2 mM			0 µM	0 µM	10 µM	50 µM			0 µM	0 µM	15 µM	30 µM			0 mM	0 mM	0.5 mM	1 mM			0 µM	0 µM	250 µM	500 µM			0 µM	0 µM	500 µM			0 µM	0 µM
	21	18	21	18			21	21	24	21			24	15	33	24			18	27	18	18			18	18	21	18			18	21	18	30			21	18	18	21			9	9	9			-30	-12
	21	21	24	24			18	21	21	24			21	21	36	36			24	21	21	24			18	24	24	27			18	27	21	24			18	24	24	21			9	9	12			-75	-15
	18	21	24	21			18	21	54	30			18	36	27	45			15	27	27	27			18	21	36	24			15	24	27	36			21	24	30	21			12	18	9			-18	-12
	18	18	24	27			18	24	30	18			24	51	27	57			18	39	39	27			24	21	18	27			15	27	33	24			18	24	21	24			12	15	18			-21	-30
	21	27	33	27			21	27	36	60			24	27	30	24			21	21	21	24			18	21	21	21			21	18	21	21			18	30	18	21			9	24	12			-39	-24
	18	21	33	24			18	78	24	57			33	51	30	36			21	24	90	24			21	24	30	27			-75	27	30	21			18	33	21	21			12	27	9			-30	-18
	21	33	33	27			21	24	42	30			21	27	24	18			24	33	27	30			21	15	21	30			21	24	18	30			21	39	21	15			12	18	6			-18	-54
	18	21	30	27			21	30	21	24			21	24	33	18			18	30	27	27			21	18	21	21			15	96	30	27			18	45	24	24			12	27	6			-12	-51
	18	24	24	30			21	18	27	24			27	36	54	60			21	27	30	51			18	24	21	27			18	33	45	42			18	21	21	21			15	15	15			-21	-30
	21	21	21	30			21	24	24	24			30	33	135	21			18	24	33	18			18	18	24	18			18	24	21	30			21	30	21	18			15	15	18			-57	-33
	21	21	24	27			21	27	36	30			18	27	33	36			15	51	30	21			18	21	27	21			21	24	30	27			18	15	33	27			9	6	15			-18	-9
	21	27	30	36			18	27	27	24			18	75	30	30			18	24	27	27			21	21	27	24			18	21	21	33			21	48	18	18			18	30	15			-18	-30
	21	33	24	21			21	39	18	21			27	33	15	36			18	21	30	18			18	24	21	27			18	27	108	21			24	21	18	27			21	18	18			-33	-27
	18	78	24	21			24	21	75	126			18	21	21	24			18	21	21	36			18	21	24	21			21	21	27	18			18	21	18	21			12	9	12			-12	-33
	15	27	24	27			21	27	42	27			21	27	21	24			18	24	21	18			24	21	24	24			18	39	21	24			18	24	33	18			6	12	15			-18	-27
	18	27	24	27			21	24	24	18			21	39	45	39			18	27	36	27			18	24	18	21			18	24	27	27			21	33	21	18			9	24	12			-63	-12
	21	36	21	24			18	27	51	30			18	54	30	33			24	45	24	24			21	27	21	21			18	18	51	27			18	30	18	18			9	21	9			-18	-9
	27	33	21	24			21	21	30	27			21	36	72	36			18	21	30	36			18	21	33	21			18	24	21	24			18	18	18	18			12	15	15			-30	-39
	24	21	21	30			18	18	24	33			21	24	24	24			21	18	57	21			21	24	48	36			15	18	15	36			21	24	18	18			9	12	12			-75	-15
	21	21	18	24			21	24	27	24			21	24	33	27			21	18	33	27			15	30	27	21			21	21	18	18			21	21	21	24			6	15	21			-30	-33
	21	21	21	21			24	21	27	42			18	18	21	21			18	39	30	24			21	21	24	30			18	27	18	18			18	24	21	18			12	18	12			-18	-18
	21	24	21	30			24	21	21	30			18	21	18	21			18	18	18	18			18	24	30	21			21	21	27	21			18	18	18	15			12	15	15			-24	-24
	24	24	24	21			21	18	24	21			21	21	24	18			21	27	21	21			18	30	21	18			18	24	21	27			18	27	15	21			9	21	12			-21	-6
	21	24	21	21			21	21	24	24			21	30	30	21			18	33	27	18			21	21	24	21			21	30	21	27			18	21	21	21			18	9	12			-42	-51
	18	30	21	21			21	18	27	27			21	30	39	39			33	21	21	36			18	21	24	27			18	144	18	33			24	27	18	18			15	15	15			-36	-42
	18	27	21	30			18	24	33	36			21	21	18	24			24	42	21	21			18	30	24	24			18	27	30	201			18	24	51	24			6	15	15			-42	-9
	21	27	42	24			24	27	60	30			21	24	24	27			33	27	21	21			18	18	18	21			21	21	45	21			18	18	21	21			15	6	21			-30	-24
	24	21	24	24			24	18	30	24			27	33	27	27			21	33	33	21			21	30	27	24			18	45	21	21			24	24	21	24			12	12	9			-33	-24
	21	39	39	30			18	21	24	36			24	30	21	24			21	21	27	27			18	24	21	18			21	33	93	21			18	27	18	21			6	18	9			-15	-24
	24	24	24	30			18	18	27	33			15	24	21	39			18	24	21	75			15	24	30	21			15	27	18	33			15	27	18	24			15	21	15			-24	-45
	21	30	24	48			21	21	66	33			18	30	24	24			21	27	18	39			21	21	21	24			18	21	21	18			21	27	18	18			6	24	9			-24	-21
	21	24	24	30			24	24	81	21			24	24	21	39			18	21	21	39			15	21	21	18			21	15	27	18			21	27	21	21			9	21	12			-21	-18
	21	21	21	24			21		27	27			21	21	27	27			18	27	18	27			21	21	24	27			21	27	30	15			18	30	21	21			18	9	12			-24	-18
	18	21	21	24			21		27	33			24	18	33	21			30	24	15	27			21	18	33	15			21	33	24	33			18	24	18	15			6	21	6			-51	-60
	21	18	24	24			18		21	24			21	24	18	42			18	21	24	18			18	24	36	24			15	27	21	21			21	24	24	21			12	21	15			-60	-15
	18	21	27	21			15		33	27			15	39	24	18			24	24	24	24			21	21	36	33			18	18	21	21			15	27	18	21			12	15	9			-39	-33
	21	21	21	27			18		24	54			18		30	21			27	24	21	18			18	24	33	21			18	21	18	21			21	18	18	24			12	21	15			-30	-15
	18	18	33	27			21		42	33			18		27	21			15	18	18	27			18	24	30	42			21	24	21	21			24	27	18	18			9	15	9			-54	-54
	24	21	21	30			21		21	24			21		27	33			36	21	24	21			15	24	42	18			15	27	21	24			18	27	21	15			9	12	21			-21	-93
	18	18	24	27			18		24	21			15		21	24			18	21	24	27			21	27	36	21			21	24	18	24			18	18	30	21			9	21	6			-30	-3
	21	24	27	21			21		33	27			21		27	111			24	21	21	33			18	21	18	24			15	21	39	30			18	33	21	21			24	9	21			-21	-21
	24	27	33	27			18		18	18			18		24	18			27	21	21	27			21	21	27	24			15	87	24	21			21	18	21	21			15	9	9			-18	-30
	18	24	18	45			15		18	30			18		24	21			21	24	39	21			21	42	27	51			21	60	24	18			27	21	18	18			12	24	9			-18	-15
	21	30	24	30			18		30	30			21		27	27			24	30	27	18			18	27	30	27			21	27	21	90			18	33	24	24			15	18	12			-18	-12
	15	27	21	21			24		42	24			24		27	21			18	54	18	24			24	24	21	48			18	42	21	81			18	24	21	21			15	42	6			-12	-45
	18	24	60	21			15		27	33			30		30	18			18	21	21	21			18	27	24	24			18	27	21	30			21	45	21	24			21	15	9			-21	-30
	18	24	18	30			21		30	21			21		36	21			18	57	27	27			21	51	27	24			48	27	27	24			21	21	18	18			12	9	6			-51	-15
	18	27	18	33			15		30	24			21		21	27			18	18	21	24			21	21	21	21			21	24	21	33			27	21	18	18			12	15	6			-15	-21
	21	21	21	24			24		24	24			24		24	24			24	48	18	21			18	51	18	27			18	24	45	75			21	21	21	21			18	33	18			-12	-24
	24	24	21	36			33		21	24			18		30	18			24	24	21	21			21	24	21	42			18	54	69	21			18	39	27	21			15	18	6			-69	-36
	18	24	24	18			18		24	30			24		33	24			24	27	24	24			21	21	27	30			18	24	18	36			24	24	24	18			12	18	12			-36	-12
	18	24	21	27			21		24	39			21		27	27			21	27	21	21			27	24	24	48			21	144	21	21			21	39	18	18			12	18	12			-48	-21
	18	21	30	21			18		24	36			18		51	24			18	21	21	27			15	21	21	21			21	21	21	18			24	24	18	21			21	48	12			-15	-69
	24	21	27	24			21		33	24			21		21	27			24	27	27	24			18	30	24	60			21	15	27	45			24	24	21	21			15	48	9			-21	-21
	18	27	21	21			18		15	162			21		21	18			27	21	33	24			18	33	27	30			18	27	18	39			27	72	15	18			12	24	15			-21	-21
	21	18	33	36			21		21	21			21		21	18			30	27	39	24			27	24	24	27			18	21	21	24			21	54	30	18			9	15	6			-30	-30
	21	18	45	21			21		27	33			27		30	21			21	33	24	27			18	21	30	27			18	21	36	24			18	30	21	21			12	12	12			-21	-21
	18	21	18	18			18		21	42			21		60	15			24		24	27			18	21	54	24			18	93	42	18			18	27	15	15			9	9	9			-12	-9
	15	42	27	30			18		27	27			18		30	21			24		30	18			18	21	24	24			15	18	18	27			18	18	18	24			12	18	9			-21	-33
	21	21	21	72			27			21			21		21	24			27		15	18			21	39	21	18			21	21	21	30			21	21	18	21			12	12	12			-24	-36
	24	30	18	33			18			24			21		24	21			24		24	21			18	54	33	21			21	39	18	21			24	21	18	24			18	36	6			-15	-18
	24	24	39	27			21			27			18		18	33			21		72	21			57	18	33	18			15	33	30	27			21	27	24	21			6	42	12			-18	-24
	18	21	24	24			21			27			21		24	21			27		21	24			21	18	18	21			18	36	24	21			21	42	21	21			9	63	9			-42	-36
	18	27	48	24			21			24			24		27	27			18		33	24			21	24	30	24			21	24	24	27			15	51	21	21			18	12	15			-60	-30
	21	21	30	18			18			27			18		27	21			18		24	21			24	27	21	45			18	21	18	18			15	69	18	24			12	9	15			-15	-12
	21	24	21	24			18			36			24		30	33			21		21	21			21	24	27	45			18	21	21	21			21	21	15	18			9	30	6			-27	-18
	21	57	18	27			21			39			21		21	15			18		24	39			24	36	33	30			18	27	21	24			18	21	21	18			9	75	9			-21	-15
	24	21	24	24			21			18			18			24			21		36	21			21	33	27	21			18	30	45	27			18	33	24	18			9	21	18			-42	-27
	24	21	24	51			24			24			18			27			21		24	33			21	48	21	24			21	24	18	21			18	78	24	18			9	30	12			-30	-18
	21	21	21	27			18			24			24			21			21		24	30			15		39	21			18	30	21	24			18	33	24	21			12	51	18			-24	-12
	18	27	18	21			21			33			24			24			18		24	27			18		30	27			18	27	24	24			18	33	27	18			9	6	12			-9	-18
	15	18	27	30			42			108			24			27			18		15	66			15		33	30			18	27	57	39			18	27	21	18			12	9	18			-36	-24
	18	21	21	33			21			27			24			21			24		27	27			18			39			18	33	21	66			18	21	18	24			12	12	15			-24	-27
	24	30	27	21			18			24			21			60			24		21	51			21			27			15	21	27	39			18	18	18	24			15	21	18			-18	-18
	24	21	21	21			21						24			39			21		42	27			27			24			21	24	21	21			18	30	18	21			12	15	9			-18	-15
	24	21	30	21			24						24			21			21			33			21			24			15	24	24	21			18	24	24	18			9		15			-24	-18
	15	21	24	24			24						21			24			18			42			24			33			18	24	21	30			21		18	24			18		9			-6	-18
	21	48	27	21			21						18			18			18			24			18			24			18	33	48	18			21		21	18			12		27			-33	-30
	21	21	24	33									24			18			18			33			18			27			18	21		21			18		24	21			9		12			-12	-36
	21	18	27	27									21			18			18			42			18			21			18	27		18			21		18	21			9		12			-48	-9
	30	24	21	27									21			27			18			42			15			21			18	24		18			21		21	18			15		9			-24	-9
	21	27	27	15									21			21			21			27			24			21			18	39		36			15		18	15			6		12			-24	-39
	18	21	24	21									18			45			18			30			18			21			18	39		24			18		21	21			12		15			-33	-36
	18	27	27	21									18			21			24			21			18			24			15	21		30			18		21	21			21		9			-30	-24
	18	30	33	21									18			24			18						15			27			18	21		30			18			21			12		18			-18	-45
	21	24	21	18									27			18			21						18			21			18	33		33			18			21			9		12			-21	-21
	18	30	21	30									15			24			21						18			33			21	27		18			21			21			12		12			-12	-30
	18	33	15	24									24			27			21						21						21	27		18			24			21			15		12			-39	-12
	21	18	27	27									21			24			27						18						21	27		18			18			18			12		6			-18	-24
	21	21	24	21									18						21						24						21	18		45			18			18			9		9			-24	-18
	21	24	51	21									18						18						24						21	27		24			18			18			6		15			-36	-15
	21		21	27									24						24						18						18	21		45			18			15			15		6			-12	-24
	21		60	27									18						21						21						18	21		18			15			15			12		15			-27	-18
	21		24	21									24						24						18						27	21		27			18			21			9		15			-9	-18
	18		33	24									18						21						18						18	30		21			21			21			6		15			-12	-18
	24		30	27									18												18						15	27		21			30			27			9		6			-27	-6
	21		21	24									18												15						18	24		39			21			18			12		12			-57	-15
	18		21										18												21						18	18		21			15			18			15		12			-27	-27
	21		24										21												18						21	21		24			18			18			12		9			-18	-6
	18		24										21												24						18	78		24			18			21			12		9			-9	-21
	18		21										24												24						21	18		66			18			15			9		12			-30	-18
	18		21										21												21						21	30					21			15			9		15			-48	-135
	18		21										18												18						18	15					18			15			12		12			-57	-27
	21		21										21												21						18	24					33			21			15		15			-24	-33
	18		21										21												21						18	18					24			18					18			-18
	18		21										21												24						18	21					21			18					6			-15
	18		27										24												27						21	24					21			21					18			-33
	18		27										21												18						24	18					21			15					9			-54
	24		18										21												21						21	21								21					9			-60
	21		24																						21						18	57								15					12			-9
	27																								21						21	21								18					12			-9
	15																								21						15	27								18					9			-45
	18																								21						21									15					12			-57
	18																								27						21									21					9			-21
	18																								18						18									18					9			-24
	18																														15									18					9			-12
	21																														21									18					12			-21
	18																														18									18					18			-21
	42																														18									21					12			-33
	15																														15									21					9			-39
	21																														21									15								-24
	21																														21									21								-12
	18																														18																	-12
	24																														18																	-15
																															24																	-33
																															18																	-45
																															21																	-27
																															18																	-27
																															21																	-45
																															18																	-39
																															15																	-75
																															18																	-21
																															21																	-27
																															15																	-39
																															15																	-21
																															21																	-27
																															18																	-48
																															18																	-45
																															21																	-12
																															18																	-39
																															18																	-18
																															18																	-30
																															18																	-27
																															21																	-51
																															30																	-33
																															27																	-27
																															18																	-21
																															21																	-15
[truncated: 1 more columns]

## Sheet: Fig. 4
4c	Raw data							4e	Chromosome mis-segregation (%)			4g	% of cells							4i	Total cell-cycle duration (hr)
	Concentration (mM)	ABS600							Ascorbic acid				G1		S		G2/M				Mean	Ascorbic acid
	0	0.8588	0.8738	0.9148	1.2498	1.1208			0 µM	500 µM			0 µM	500 µM	0 µM	500 µM	0 µM	500 µM				0 µM	500 µM
	0.0867076	1.1088	1.0678	1.1868	1.3398	1.1768			13.0435	5.35714			46.8	47.9	32.9	31.6	21.3	22.4				16.15	16.8
	0.130061	1.1398	1.1188	1.0578	1.2468	1.2108			10	11.7647			48.6	47.3	32.5	28.7	21.2	25.4				17.5556	17.75
	0.195092	1.1118	1.2268	1.1538	1.2998	1.2218			11.1111	6.06061			43.6	49	33.2	28.1	23.9	24				19.8667	17.9167
	0.292638	1.0788	1.2018	1.2748	1.2928	1.2988
	0.438957	0.8648	0.9738	1.0928	1.2458	0.9588
	0.658436	1.1058	1.3208	1.0058	0.9398	0.9728															Raw data	Ascorbic acid
	0.987654	1.0078	1.2928	0.9228	1.0388	0.9148																0 µM	500 µM
	1.48148	1.0768	1.1138	1.0868	1.0478	0.8798																16	18.5
	2.22222	0.9158	1.0478	0.8128	0.8908	0.9088																18	16.1667
	3.33333	0.6418	0.6548	0.5588	0.5378	0.1478																14.8333	13.6667
	5	0.0658	0.0358	0.0468	0.0868	0.0418																17.8333	18.3333
																						14.8333	14.6667
																						16.5	16.6667
	Normalize																					18.1667	16.5
	Concentration (mM)	ABS600																				15	15.6667
	0	1																				14	21.1667
	0.0867076	1.10482	1.06397	1.18254	1.33499	1.17258																16.3333	22
	0.130061	1.13571	1.11479	1.05401	1.24233	1.20646																20.5	18
	0.195092	1.10781	1.2224	1.14966	1.29514	1.21742																22.1667	14.6667
	0.292638	1.07493	1.19749	1.27023	1.28816	1.29414																18	14.3333
	0.438957	0.861698	0.970307	1.08888	1.24133	0.955361																18.8333	18.3333
	0.658436	1.10183	1.31606	1.00219	0.936429	0.96931																18.5	15
	0.987654	1.00418	1.28816	0.91949	1.03507	0.911519																24.1667	19.3333
	1.48148	1.07294	1.1098	1.0829	1.04404	0.876644																15.3333	18.5
	2.22222	0.912515	1.04404	0.809884	0.887605	0.90554																17.3333	17.3333
	3.33333	0.639498	0.652451	0.556796	0.535871	0.14727																21.1667	21.6667
	5	0.065564	0.0356716	0.0466321	0.0864886	0.0416501																26.3333	18.1667
																						16.8333	19.8333
																						16.8333	18
																						17.5	15
																						19.5	15.8333
																						15.1667	14
																						14.5	15.3333
																						15.8333	20.5
																						18.6667	15.3333
																						19.6667	18.6667
																						25.1667	21.6667
																						18	20.6667
																						15
																						14.8333

## Sheet: Fig. 5
5c	Mitotic duration (min)				5d	Ascorbic acid
	Control	Short interval				0 µM		500 µM
	0 µM	0 µM	500 µM			Timing of mitotic entry after the onset of live imaging (hr)	Mitotic duration (min)	Timing of mitotic entry after the onset of live imaging (hr)	Mitotic duration (min)
	24	23.5	15.5			0.075	23.5	1.525	15.5
	24	20.5	22.5			1.95	20.5	1.89167	22.5
	21	20.5	23.5			9.20833	20.5	3.9	23.5
	15	24	21.5			9.41667	24	6.85	21.5
	21	49	16.5			9.58333	49	7.36667	16.5
	18	21.5	23.5			2.68333	21.5	8.41667	23.5
	15	19	18			4.48333	19	8.9	18
	21	25.5	27			9.625	25.5	11.5	27
	18	34.5				10.1917	34.5	7.89167	22.5
	18	56				10.9333	56	8.025	21.5
	27	20.5	22.5			1.60833	20.5	8.43333	25
	24	24.5	21.5			4.375	24.5	9.825	21
	24	21.5	25			5.53333	21.5	11.6167	22.5
	24	18.5	21			6.58333	18.5	0.6	20
	21	23.5	22.5			11.175	23.5	5.04167	18.5
	27	18.5				0.433333	18.5	6.575	18.5
	18	18.5	20			0.5	18.5	7.075	20.5
	24	24	18.5			0.625	24	7.875	20.5
	24	37.5	18.5			5.625	37.5	0.533333	17.5
	39	27	20.5			5.90833	27	0.725	18.5
	21	19	20.5			8.375	19	2.01667	24.5
	24	22				9.625	22	2.78333	26
	21	34	17.5			9.79167	34	5.975	21.5
	21	43	18.5			10.6167	43	6.41667	18.5
	15	21.5	24.5			10.5	21.5	6.79167	19.5
	21	23.5	26			11.0417	23.5	10.3917	18.5
	21	18.5	21.5			0.55	18.5	10.8	23
	15	22.5	18.5			1.66667	22.5	0.05	19.5
	18	24	19.5			1.775	24	0.25	17
	18	21.5	18.5			2.375	21.5	2.50833	23
	24	21.5	23			2.60833	21.5	2.675	21.5
	18	25.5	19.5			3.9	25.5	3.025	21
	24	30	17			4.11667	30	2.975	19
	21	25.5	23			4.80833	25.5	3.58333	16.5
	18	28	21.5			4.95	28	4.25	24.5
	18	58	21			5.425	58	4.69167	19
	24	38	19			6.15	38	5.525	20
	24	21	16.5			8.29167	21	5.825	21.5
	21	40	24.5			8.33333	40	8.43333	25
	18	70	19			10.7583	70	11.075	33
	24	17	20			0.65	17
	18	19	21.5			2.36667	19
	21	32.5	25			3.39167	32.5
	24	20.5	33			4.01667	20.5
	15	19				4.95	19
	21	38				7.80833	38
	18	31.5				8.39167	31.5
	18	21.5				1.50833	21.5
	18	30				4.95833	30
	18	31				6.18333	31
	21	26				6.175	26
	18	23.5				6.25833	23.5
	21	34.5				7.18333	34.5
	18	35				9.125	35
	15
	18
	18
	21
	18
	18
	15
	18
	21
	18
	24
	18
	21
	18
	15
	21
	30

## Sheet: Supplementary Fig. 1
S1b	palbociclib			S1d	serum starvatioin + aphidicolin
	Time after the release (hr)	Mitotic entry (%)			Time after the release (hr)	Mitotic entry (%)
	10	0			5	0
	10.5	0.613497			5.5	0
	11	0.613497			6	0
	11.5	1.84049			6.5	0
	12	2.45399			7	0
	12.5	3.68098			7.5	0
	13	6.13497			8	0
	13.5	12.8834			8.5	0
	14	23.3129			9	7.31707
	14.5	30.0613			9.5	22.7642
	15	39.8773			10	38.2114
	15.5	52.7607			10.5	57.7236
	16	63.8037			11	71.5447
	16.5	69.3252			11.5	76.4228
	17	77.3006			12	81.3008
	17.5	84.6626			12.5	86.9919
	18	88.9571			13	91.0569
	18.5	90.7975			13.5	93.4959
	19	93.2515			14	94.3089
	19.5	95.092			14.5	97.561
	20	97.546			15	98.374
	20.5	98.773			15.5	99.187
	21	100			16	99.187
	21.5	100			16.5	100
	22	100			17	100

## Sheet: Supplementary Fig. 2
S2b	Trolox					S2c	Zeaxanthin					S2d	Sodium pyruvate					S2e	α-tocopherol					S2f	Rutin					S2g	NAC
	low	high					low	high					low	high					low	high					low	high					low	high
	0 mM	0 mM	0.25 mM	0.5 mM			0 µM	0 µM	2 µM	10 µM			0 mM	0 mM	1 mM	2 mM			0 µM	0 µM	10 µM	50 µM			0 µM	0 µM	15 µM	30 µM			0 mM	0 mM	0.5 mM	1 mM
	-45	-27	-15	-54			-27	-39	-27	-12			-39	-24	-12	-9			-33	-39	-30	-24			-24	-18	-15	-45			-42	-12	-6	-9
	-15	-39	-21	-60			-30	-30	-12	-15			-12	-12	-21	-3			-75	-45	-33	-9			-36	-36	-36	-39			-27	-21	-12	-12
	-24	-12	-54	-21			-72	-21	-9	-21			-24	-9	-12	-24			-18	-9	-21	-15			-21	-15	-21	-15			-12	-21	-27	-30
	-21	-15	-21	-21			-42	-39	-21	-24			-15	-18	-27	-21			-36	-75	-9	-12			-15	-9	-21	-12			-12	-24	-24	-18
	-33	-27	-30	-30			-21	-75	-15	-9			-18	-21	-36	-9			-27	-93	-39	-9			-18	-27	-12	-24			-18	-30	-21	-18
	-21	-15	-42	-45			-48	-30	-36	-21			-24	-42	-42	-6			-24	-9	-18	-24			-39	-102	-9	-15			-9	-6	-12	-15
	-9	-9	-15	-30			-18	-27	-24	-21			-27	-30	-42	-24			-15	-63	-33	-12			-36	-33	-21	-15			-21	-15	-33	-6
	-66	-66	-27	-15			-24	-27	-30	-66			-21	-36	-21	-30			-87	-21	-15	-15			-33	-21	-33	-12	]		-21	-18	-6	-33
	-69	-6	-27	-60			-51	-66	-6	-9			-21	-12	-30	-33			-30	-18	-12	-18			-27	-21	-12	-42			-33	-15	-21	-12
	-21	-60	-15	-36			-24	-27	-12	-12			-18	-9	-30	-39			-48	-33	-9	-39			-36	-30	-6	-57			-21	-18	-30	-21
	-51	-27	-15	-24			-45	-42	-6	-21			-6	-18	-12	-15			-36	-39	-12	-24			-21	-33	-39	-21			-33	-15	-42	-9
	-30	-36	-12	-12			-24	-54	-21	-15			-18	-27	-27	-24			-24	-18	-45	-15			-21	-18	-36	-21			-15	-21	-27	-12
	-12	-12	-9	-27			-15	-24	-6	-12			-36	-30	-42	-9			-30	-15	-21	-21			-15	-24	-18	-18			-15	-18	-54	-9
	-33	-33	-36	-18			-30	-51	-45	-15			-36	-18	-12	-6			-36	-36	-12	-12			-18	-36	-9	-30			-15	-12	-12	-48
	-36	-30	-21	-9			-42	-30	-12	-9			-18	-12	-9	-15			-27	-93	-9	-9			-15	-24	-15	-18			-12	-39	-9	-33
	-93	-15	-27	-66			-27	-24	-36	-15			-27	-90	-9	-24			-12	-24	-15	-9			-69	-24	-18	-24			-39	-6	-9	-21
	-12	-12	-36	-27			-33	-27	-18	-12			-15	-69	-12	-39			-27	-63	-12	-15			-51	-24	-24	-21			-12	-12	-24	-27
	-48	-48	-30	-9			-24	-9	-60	-12			-12	-33	-54	-12			-33	-48	-57	-18			-39	-84	-18	-12			-24	-6	-9	-3
	-54	-30	-30	-30			-39	-15	-12	-18			-39	-18	-15	-9			-57	-42	-24	-24			-21	-24	-15	-27			-15	-3	-30	-18
	-24	-45	-24	-18			-15	-39	-9	-18			-66	-33	-9	-36			-30	-39	-33	-27			-33	-12	-24	-21			-15	-3	-12	-27
	-30	-30	-36	-12			-54	-12	-6	-9			-30	-21	-6	-18			-21	-39	-15	-9			-78	-24	-18	-36			-18	-9	-21	-12
	-27	-15	-30	-9			-36	-15	-24	-15			-9	-69	-9	-9			-12	-48	-36	-33			-27	-9	-54	-63			-15	-60	-33	-6
	-27	-15	-24	-18			-30	-12	-9	-33			-18	-48	-27	-66			-69	-48	-6	-9			-45	-24	-27	-36			-75	-27	-9	-12
	-24	-24	-30	-42			-57	-42	-12	-12			-24	-15	-3	-18			-24	-27	-27	-12			-93	-21	-21	-33			-42	-15	-27	-9
	-33	-18	-48	-27			-81	-15	-15	-15			-36	-51	-27	-21			-12	-21	-18	-18			-27	-12	-51	-45			-33	-39	-42	-6
	-42	-42	-33	-36			-24	-12	-12	-6			-27	-12	-9	-15			-63	-27	-9	-9			-33	-21	-36	-42			-21	-15	-15	-15
	-42	-3	-30	-48			-42	-12	-51	-45			-27	-45	-15	-27			-24	-45	-21	-24			-21	-81	-30	-45			-42	-18	-18	-36
	-18	-66	-27	-21			-75	-15	-18	-15			-39	-18	-27	-21			-21	-27	-24	-12			-21	-9	-48	-33			-18	-12	-12	-6
	-12	-12	-33	-15			-15	-21	-24	-33			-63	-24	-18	-39			-39	-33	-6	-12			-30	-18	-9	-36			-12	-30	-12	-15
	-36	-42	-27	-51			-18	-39	-15	-24			-36	-18	-69	-36			-24	-6	-45	-39			-42	-15	-12	-6			-15	-72	-33	-9
	-51	-27	-9	-21			-21	-69	-33	-12			-15	-21	-12	-12			-66	-27	-60	-9			-21	-21	-3	-9			-30	-39	-6	-6
	-18	-18	-66	-27			-84	-15	-24	-27			-27	-72	-9	-18			-21	-39	-33	-12			-45	-42	-9	-69			-45	-15	-9	-12
	-27	-36	-45	-9			-27	-15	-30	-15			-72	-9	-9	-12			-27	-57	-30	-15			-39	-18	-15	-9			-24	-9	-18	-9
	-33	-39	-21	-36			-78	-21	-54	-21			-174	-18	-18	-51			-12	-12	-15	-18			-18	-18	-6	-27			-39	-9	-27	-27
	-27	-27	-18	-12			-39	-12	-117	-48			-33	-12	-21	-18			-33	-18	-15	-18			-21	-51	-48	-30			-15	-12	-21	-6
	-45	-21	-72	-24			-24	-12	-66	-27			-18	-24	-6	-18			-24	-30	-33	-6			-30	-9	-21	-33			-27	-3	-21	-9
	-12	-33	-21	-27			-36	-9	-18	-18			-33	-18	-9	-18			-21	-33	-24	-24			-27	-6	-30	-18			-27	-12	-21	-42
	-66	-66	-30	-18			-30	-9	-15	-18			-39	-24	-9	-15			-30	-9	-18	-33			-24	-36	-24	-21			-18	-15	-18	-15
	-45	-69	-9	-18			-30	-18	-18	-39			-15	-48	-27	-24			-78	-18	-12	-9			-18	-12	-27	-15			-27	-12	-27	-12
	-48	-48	-63	-9			-54	-48	-18	-9			-33	-15	-12	-15			-18	-15	-15	-24			-90	-36	-57	-18			-24	-63	-12	-24
	-21	-18	-39	-33			-15	-6	-42	-12			-42	-42	-24	-12			-27	-87	-33	-9			-18	-39	-15	-24			-15	-21	-24	-12
	-42	-15	-21	-60			-39	-9	-6	-21			-27	-48	-9	-27			-105	-30	-15	-15			-24	-42	-12	-24			-24	-3	-18	-6
	-30	-21	-21	-15			-24	-36	-21	-24			-21	-12	-12	-33			-18	-15	-45	-21			-18	-18	-171	-21			-12	-24	-9	-15
	-24	-12	-45	-15			-21	-9	-57	-12			-48	-18	-33	-24			-21	-33	-21	-33			-24	-12	-9	-9			-27	-24	-30	-6
	-24	-24	-21	-12			-39	-12	-21	-18			-39	-12	-24	-60			-24	-51	-9	-51			-30	-30	-6	-15			-24	-9		-36
	-18	-21	-15	-36			-42	-15	-15	-18			-51	-12	-12	-21			-42	-39	-27	-15			-33	-66	-15	-9			-12	-18		-24
	-63	-63	-18	-18			-75	-12	-3	-21			-33	-27	-45	-21			-42	-21	-12	-18			-12	-60	-9	-15			-21	-15		-9
	-33	-33	-18	-24			-54	-9	-57	-57			-48	-15	-9	-24			-24	-75	-30	-21			-27	-12	-9	-45			-21	-21		-42
	-24	-24	-27	-9			-21	-9	-9	-63			-27	-9	-24	-42			-33	-18	-12	-36			-33	-45	-21	-33			-15	-54		-9
	-48	-12	-21	-33			-42	-15	-12	-18			-36	-12	-21	-159			-42	-9	-15	-12			-30	-24	-18	-15			-21	-6		-15
	-42	-42	-12	-18			-45	-21	-9	-6			-39		-15	-12			-33	-12	-24	-60			-36	-21	-15	-9			-15	-12		-9
	-42	-21	-39	-36			-18	-30	-18	-9			-15		-12	-6			-33	-12	-9	-18			-54		-12	-9			-27	-12		-24
	-45	-12	-45	-30			-21	-6	-18	-3			-24		-30	-12			-33	-30	-24	-27			-54		-9	-36			-12	-15		-30
	-27	-27	-3	-60			-45	-12	-21	-30			-12		-18	-15			-33	-15	-9	-15			-15			-21			-45	-18		-18
	-24	-24	-24	-12			-15	-6	-21	-15			-30		-18	-12			-45	-36	-33	-18			-33			-18			-30	-51		-9
	-21	-21	-9	-48			-39	-51	-9	-6			-33		-51	-99			-27	-15	-12	-45			-75			-12			-36	-15		-9
	-27	-24	-12	-12			-27	-45	-6	-27			-24		-15	-33			-39	-18	-36	-12			-33			-48			-72	-105		-33
	-30	-30	-27	-24			-18	-18	-9	-21			-21		-9	-24			-24	-33	-6	-9			-27			-39			-42	-15		-15
	-72	-21	-42	-6			-21	-3	-15	-21			-39		-6	-15			-12	-18	-30	-9			-90			-18			-24	-12		-18
	-39	-18	-36	-33			-39	-3	-12	-15			-69		-27	-12			-33	-21	-15	-12			-27			-9			-15	-27		-9
	-33	-42	-42	-12			-21	-12	-9	-24			-33		-18	-51			-27	-12	-18	-27			-60			-15			-27	-9		-15
	-42	-33	-39	-9			-45	-9	-15	-21			-24		-18	-18			-21	-60	-27	-9			-42			-12			-24	-21		-24
	-24	-24	-24	-42			-15	-33	-6	-3			-33		-51	-30			-24	-24	-6	-18			-51						-12	-12		-24
	-15	-15	-12	-21			-33	-12	-15	-36			-33		-21	-18			-45	-21	-21	-3			-21						-15	-75		-9
	-81	-81	-27	-75			-39	-12	-21	-3			-48		-18	-9			-48	-18	-84	-12			-51						-18	-75		-9
	-30	-21	-18	-15			-15	-39	-18	-6			-18		-36	-24			-18	-9	-12	-9			-21						-24	-27		-6
	-33	-27	-12	-24			-15		-15	-18			-18		-12	-12			-81	-18	-66	-6			-96						-24	-33
	-24	-24	-24	-12			-12		-6	-39			-66		-36	-12			-24	-6	-24	-51			-30						-24	-12
	-27	-24	-12	-24			-27		-15	-15			-27		-12	-39			-15	-12	-30	-15			-39						-42	-15
	-84	-30	-21	-21			-18		-30	-12			-24		-27	-15			-39	-6	-15	-18			-15						-30	-15
	-66	-18	-33				-33		-6	-12			-57		-42	-15			-18	-15	-9	-12			-42						-12	-18
	-48	-57	-33				-9		-21	-30			-30		-15	-12			-24	-6	-15	-15			-36						-36	-33
	-33		-27				-9		-24	-27			-54		-6	-9			-15	-21	-36	-18			-30						-72	-12
	-27		-21				-54		-84	-24			-27			-66			-27	-18	-18	-15			-66						-15	-39
	-30		-21				-15		-18	-51			-24			-24			-27	-12	-9	-9			-30						-15	-18
	-48		-6				-12			-30			-30			-18			-21	-9	-12	-51			-39						-48	-6
	-51		-9				-27			-21			-36			-45			-21	-12	-24	-21			-15						-15	-18
	-42		-12				-39			-6			-30			-9			-27	-15	-21	-9			-27						-51	-15
	-9		-9				-57			-9			-18			-21			-36	-30	-18	-39			-15						-18	-9
	-48		-15				-27			-54			-39			-36			-54	-18	-15	-15			-30						-57	-18
	-12		-6				-57			-9			-21			-24			-30	-12	-18	-9			-39						-36	-12
	-24		-57							-3			-24			-12			-24	-27	-21	-6			-36						-27
	-12		-21							-30			-24			-30			-27	-12	-15	-24			-27						-9
	-33		-15							-3			-42			-15			-45	-18	-12	-27			-18						-24
	-96		-6							-15			-33			-39			-24	-12	-30	-33			-27						-30
	-18		-6							-21			-15			-30			-18	-18	-15	-30			-39						-18
	-21		-15							-36			-27			-27			-15	-15	-3	-33			-30						-21
	-33									-24			-42			-27			-15	-27	-33	-9			-30						-21
	-45									-21			-15						-27	-24	-24	-21			-30						-24
	-36									-24			-27						-9	-15	-27	-30			-21						-33
	-39									-18			-18						-21	-36	-21	-12			-75						-15
	-39									-12			-36						-24	-12	-21	-27									-24
	-36									-12			-24						-57		-9	-12									-15
	-6									-6			-27						-24		-12	-21									-21
	-30									-18			-15						-21		-12	-27									-27
	-87									-18			-27						-33		-75	-18									-12
	-21									-12			-18						-21		-15	-24									-21
	-33									-9			-48						-18		-42	-3									-24
	-6									-9			-33						-18		-42	-36									-45
	-45									-9			-18						-24		-24	-12									-42
	-24									-57			-15						-42		-6	-9									-21
	-15									-12			-12						-9		-12	-30									-36
	-33									-6			-18						-24			-12									-66
	-45									-15			-12						-30			-15									-21
	-66									-6			-21						-12			-15									-15
	-18									-69			-21						-15			-18									-18
	-36									-9			-48						-15			-60									-9
	-105									-33			-30						-18			-24
	-39									-3			-57						-27			-15
	-51									-6			-42						-21			-18
	-33												-48						-36			-9
	-21												-51						-24			-9
	-39												-30						-12
	-21												-36						-24
	-90																		-27
	-21																		-21
	-42																		-45
	-51																		-15
	-42

## Sheet: Supplementary Fig. 3
S3b	Mitotic duration (min)				S3e	Mitotic duration BJ-5ta cells (min)
	low	high				low	high
	0 µM	0 µM	500 µM			0 µM	0 µM	500 µM
	21	21	21			27	33	24
	18	36	18			36	150	18
	24	30	21			30	27	21
	18	36	18			30	36	24
	18	21	21			33	30	27
	18	159	18			33	30	24
	18	21	21			72	60	30
	18	21	21			27	27	27
	27	15	21			21	42	21
	21	21	18			33	36	33
	21	33	21			30	45	66
	21	21	18			33	39	39
	24	27	18			33	42	30
	24	24	18			27	39	21
	24	48	24			27	24	24
	18	30	15			24	45	24
	18	30	27			30	39	27
	18	18	21			30	36	48
	18	24	21			21	36	24
	24	21	21			24	39	39
	18	45	27			24	30	24
	15	21	15			30	39	27
	21	18	18			24	24	24
	18	30	18			30	39	39
	21	18	15			24	30	36
	18	21	18			21	24	30
	18	30	18			24	33	60
	18	24	18			24	84	27
	21	48	18			24	33	21
	21	51	21			21	132	30
	18	21	15			24	24	27
	18	24	21			21	27	30
	21	21	18			36	42	21
	18	24	21			21	39	33
	18	24	18			30	42	30
	18	24	27			33	27	36
	21	42	18			39	51	27
	21	27	21			24	33	48
	48	30	15			39	33	33
	18	78	21			27	27	18
	21	21	15			24	27	27
	24	24	18			24	21	30
	15	21	21			21	36	30
	15	33	18			21	27	21
	18	87	18			24	36	30
	18	24	18			24	42	21
	18	57	21			24	72	30
	15	21	27			27		45
	21	24	18			27		30
	18	18	18			21		24
	24	21	21			39		33
	18	129	21			27		24
	21	24	15			21
	24	18	21			27
	18	27	24			18
	18	18	21			33
	15	15	15			30
	15	24	21			21
	15	51	21			24
	15	24	18			24
	18	18	18			27
	24	18	24			21
	15	27	18			24
	18	30	21			33
	39	27	30			30
	15	24	21			24
	15	27	21			24
	21	21	18			30
	15	48	15			27
	18	39	15			27
	18	24	18			30
	18	33	27			24
	18	24	18			21
	21	18	24
	21	24	18
	15	18	27
	15	36	15
	18	72	15
	24	18	24
	21	21	21
	27	21	15
	21	21	21
	21	24	21
	18	30	21
	18	21	18
	51	18	18
	15	18	18
	21	87	18
	18	30	21
	15		21
	21		18
	18		21
	30		18
	33		18
	18		15
	18		18
	18		21
	15		21
	21		18
	30		21
	15		21
	21		15
	18		18
	18		21
	18		18
	21		21
	24		18
	24		15
	21		18
	15		15
	18		18
	33		18
	18		21
	18		18
	21		21
	18		24
	21		18
	21		21
	21		18
	21		21
	21		21
	21		21
	30		18
	18		36
	18		30
	15		21
	15		15
	15		24
	21		21
	18		18
	51		18
	15		21
	18		27
	18		18
			18
			24
			18
			18
			21
			18
			21
			21
			21
			27
			18
			27
			21
			18
			21
			18

## Sheet: Supplementary Fig. 5
S5b	Chromosome alignment (min)			S5c	Ascorbic acid					S5f	Mitotic duration(min)
	Short interval				0 µM		500 µM				Short interval
	0 µM	500 µM			Timing of mitotic entry after the onset of live imaging (hr)	Mitotic duration (min)	Timing of mitotic entry after the onset of live imaging (hr)	Mitotic duration (min)			0 µM	500 µM
	9.5	18			0.075	9.5	1.89167	18			43	22.5
	12	9.5			1.95	12	3.9	9.5			19.5	17.5
	7.5	18.5			9.20833	7.5	6.85	18.5			27	22
	20	7.5			9.41667	20	7.36667	7.5			21	18
	29	10.5			9.58333	29	8.41667	10.5			20	17.5
	8.5	9.5			2.68333	8.5	8.9	9.5			28.5	18.5
	10.5	18			4.48333	10.5	11.5	18			22	19
	22	21			9.625	22	7.89167	21			22.5	15.5
	20.5	18.5			10.1917	20.5	8.025	18.5			23	17.5
	36	12			10.9333	36	8.43333	12			26	23.5
	6.5	10.5			1.60833	6.5	9.825	10.5			79.5	16
	15.5	5.5			4.375	15.5	11.6167	5.5			21.5	18
	8	14.5			5.53333	8	0.6	14.5			27.5	15
	9	6			6.58333	9	5.04167	6			17.5	19.5
	20.5	15.5			11.175	20.5	6.575	15.5			19	18
	12.5	7.5			0.433333	12.5	7.075	7.5			22.5	20.5
	12	9			0.5	12	7.875	9			26	22
	30.5	10.5			5.625	30.5	0.533333	10.5			22	14.5
	22.5	8.5			5.90833	22.5	0.725	8.5			18	18
	9.5	18			8.375	9.5	2.01667	18			20.5	26
	10	13			9.625	10	2.78333	13			45.5	18.5
	24.5	13.5			9.79167	24.5	5.975	13.5			25	19.5
	25	10.5			10.6167	25	6.41667	10.5			26.5	22
	10	13.5			10.5	10	6.79167	13.5			17	19
	20	20			11.0417	20	10.8	20			28	28
	16	10.5			0.55	16	0.05	10.5			28	20
	13.5	11.5			1.66667	13.5	2.50833	11.5			24	23
	16.5	13			1.775	16.5	2.675	13			31	18
	8	16			2.375	8	3.025	16			20.5	19
	6	7.5			2.60833	6	2.975	7.5			18.5	21
	15	9			3.9	15	3.58333	9			21	17
	20	14			4.11667	20	4.25	14			25	19.5
	23	14			4.80833	23	4.69167	14			29.5	19.5
	17	7.5			4.95	17	5.525	7.5			19.5	20
	30	12			5.425	30	5.825	12			21	21
	18.5	10.5			6.15	18.5	8.43333	10.5			24	20.5
	9.5	14.5			8.29167	9.5	11.075	14.5			21	19
	17				8.33333	17					20
	45.5				10.7583	45.5					20
	5.5				0.65	5.5					20
	13				2.36667	13					17
	24				3.39167	24					16.5
	17				4.01667	17					21.5
	7.5				4.95	7.5					24.5
	36				7.80833	36					39
	24.5				8.39167	24.5					24.5
	18.5				1.50833	18.5					15.5
	17.5				4.95833	17.5					27.5
	16.5				6.18333	16.5					19
	11.5				6.175	11.5					20.5
	20.5				6.25833	20.5					18
	21				7.18333	21					20
	15.5				9.125	15.5
